# Supplementary material for: Ferroptosis-related differentially expressed genes serve as new biomarkers in ischemic stroke and identification of therapeutic drugs
Source: Front Nutr. 2022 Nov 10;9:1010918. doi: 10.3389/fnut.2022.1010918 (PMC9686348; doi:10.3389/fnut.2022.1010918)
Supplement: Supplementary file 1 [file Table_1.XLSX]

## Sheet: Sheet1
Table S1 Ferroptosis-related genes.
Number	Gene
1	RPL8
2	IREB2
3	ATP5MC3
4	CS
5	EMC2
6	ACSF2
7	NOX1
8	CYBB
9	NOX3
10	NOX4
11	NOX5
12	DUOX1
13	DUOX2
14	G6PD
15	PGD
16	VDAC2
17	PIK3CA
18	FLT3
19	SCP2
20	TP53
21	ACSL4
22	LPCAT3
23	NRAS
24	KRAS
25	HRAS
26	TF
27	TFRC
28	TFR2
29	SLC38A1
30	SLC1A5
31	GLS2
32	GOT1
33	CARS1
34	ALOX5
35	KEAP1
36	HMOX1
37	ATG5
38	ATG7
39	NCOA4
40	ALOX12
41	ALOX12B
42	ALOX15
43	ALOX15B
44	ALOXE3
45	PHKG2
46	ACO1
47	G6PDX
48	ULK1
49	ATG3
50	ATG4D
51	BECN1
52	MAP1LC3A
53	GABARAPL2
54	GABARAPL1
55	ATG16L1
56	WIPI1
57	WIPI2
58	SNX4
59	ATG13
60	ULK2
61	SAT1
62	EGFR
63	MAPK3
64	MAPK1
65	BID
66	ZEB1
67	DPP4
68	CDKN2A
69	PEBP1
70	SOCS1
71	CDO1
72	MYB
73	MAPK8
74	MAPK9
75	CHAC1
76	MAPK14
77	LINC00472
78	PRKAA2
79	PRKAA1
80	ELAVL1
81	BAP1
82	ABCC1
83	MIR6852
84	ACVR1B
85	TGFBR1
86	EPAS1
87	HILPDA
88	HIF1A
89	IFNG
90	ANO6
91	LPIN1
92	HMGB1
93	TNFAIP3
94	TLR4
95	ATF3
96	ATM
97	YY1AP1
98	EGLN2
99	MIOX
100	TAZ
101	MTDH
102	IDH1
103	SIRT1
104	FBXW7
105	PANX1
106	DNAJB6
107	BACH1
108	LONP1
109	CD82
110	IL1B
111	CTSB
112	POR
113	CYB5R1
114	ELOVL5
115	FADS1
116	FBW7
117	PTEN
118	NR1D1
119	NR1D2
120	TBK1
121	IL6
122	USP7
123	miR-182-5p
124	miR-378a-3p
125	ATF4
126	AQP3
127	AQP5
128	AQP8
129	LINC00618
130	MT1DP
131	PEX10
132	AGPAT3
133	PEX12
134	CHP1
135	GPAT4
136	BRPF1
137	OSBPL9
138	INTS2
139	MMD
140	CYP4F8
141	MLLT1
142	TTPA
143	GRIA3
144	EPT1
145	POM121L12
146	LIG3
147	AEBP2
148	AGPS
149	CDCA3
150	PEX2
151	PEX6
152	TIMM9
153	DCAF7
154	LCE2C
155	FAR1
156	PHF21A
157	SMAD7
158	LYRM1
159	AMN
160	PEX3
161	MTCH1
162	ACADSB
163	PVT1
164	hsa_circ_0008367
165	SLC39A14
166	MAP3K11
167	GSK3B
168	BRD7
169	SLC25A28
170	MFN2
171	SLC11A2
172	ZFAS1
173	TSC1
174	TGFB1
175	SNCA
176	SIRT3
177	CGAS
178	STING1
179	HDDC3
180	MIR761
181	MDM2
182	MDM4
183	MIR214
184	DLD
185	WWTR1
186	PRKCA
187	PTGS2
188	DUSP1
189	NOS2
190	NCF2
191	MT3
192	UBC
193	ALB
194	TXNRD1
195	SRXN1
196	GPX2
197	BNIP3
198	OXSR1
199	SELENOS
200	ANGPTL7
201	SLC7A11
202	DDIT4
203	LOC284561
204	ASNS
205	TSC22D3
206	DDIT3
207	JDP2
208	SESN2
209	SLC1A4
210	PCK2
211	TXNIP
212	VLDLR
213	GPT2
214	PSAT1
215	LURAP1L
216	SLC7A5
217	HERPUD1
218	XBP1
219	SLC3A2
220	CBS
221	ZNF419
222	KLHL24
223	TRIB3
224	ZFP69B
225	ATP6V1G2
226	VEGFA
227	GDF15
228	TUBE1
229	ARRDC3
230	CEBPG
231	SNORA16A
232	RGS4
233	BLOC1S5-TXNDC5
234	LOC390705
235	EIF2S1
236	KIM-1
237	CXCL2
238	RELA
239	HSD17B11
240	SETD1B
241	FTL
242	MAFG
243	IL33
244	FTH1
245	SLC40A1
246	GPX4
247	HAMP
248	HSPB1
249	NFE2L2
250	STEAP3
251	DRD5
252	DRD4
253	MAP3K5
254	SLC2A1
255	SLC2A3
256	SLC2A6
257	SLC2A8
258	SLC2A12
259	GLUT13
260	SLC2A14
261	EIF2AK4
262	TFAP2C
263	SP1
264	HBA1
265	NNMT
266	PLIN4
267	HIC1
268	STMN1
269	RRM2
270	CAPG
271	HNF4A
272	NGB
273	YWHAE
274	GABPB1
275	AURKA
276	MIR4715
277	RIPK1
278	PRDX1
279	MIR30B
280	MMP13
281	LRRFIP1
282	AKR1C1
283	AKR1C2
284	AKR1C3
285	RB1
286	HSF1
287	GCLC
288	SQSTM1
289	NQO1
290	MUC1
291	MT1G
292	CISD1
293	FANCD2
294	FTMT
295	HSPA5
296	HELLS
297	SCD
298	FADS2
299	SRC
300	STAT3
301	PML
302	MTOR
303	NFS1
304	TP63
305	CDKN1A
306	MIR137
307	ENPP2
308	FH
309	CISD2
310	MIR9-1
311	MIR9-2
312	MIR9-3
313	ISCU
314	ACSL3
315	OTUB1
316	CD44
317	LINC00336
318	BRD4
319	PRDX6
320	MIR17
321	NF2
322	ARNTL
323	JUN
324	CA9
325	TMBIM4
326	PLIN2
327	MIR212
328	Fer1HCH
329	AIFM2
330	LAMP2
331	ZFP36
332	PROM2
333	CHMP5
334	CHMP6
335	CAV1
336	GCH1
337	DAZAP1
338	PIR
339	HCAR1
340	SLC16A1
341	NR4A1
342	RPTOR
343	SREBF1
344	SREBF2
345	FZD7
346	P4HB
347	NT5DC2
348	BCAT2
349	PLA2G6
350	MIR424
351	PARK7
352	FXN
353	SUV39H1
354	ATF2
355	ACOT1
356	ALDH3A2
357	STK11
358	FNDC5
359	CircIL4R
360	CDH1
361	NEDD4L
362	BRD2
363	BRD3
364	BRDT
365	DECR1
366	GLRX5
367	NCOA3
368	NR5A2
369	PANX2
370	RHEBP1
371	TFAP2A
372	CP
373	ARF6
374	ABHD12
375	PPP1R13L
376	TFAM
377	KDM3B
378	RNF113A
379	AHCY
380	circ-TTBK2
381	MIR522
382	IDH2
383	PPARA
384	SIAH2
385	VDR
386	NEDD4
387	AR
388	MTF1
