# Supplementary material for: Ferroptosis-related differentially expressed genes serve as new biomarkers in ischemic stroke and identification of therapeutic drugs
Source: Front Nutr. 2022 Nov 10;9:1010918. doi: 10.3389/fnut.2022.1010918 (PMC9686348; doi:10.3389/fnut.2022.1010918)
Supplement: Supplementary file 2 [file Table_2.XLSX]

## Sheet: Sheet1
Table S2 584 DEGs were obtained from the GSE16561 dataset.
logFC	adj.P.Val
0.765577	1.48e-13
0.794601	2.63e-12
-0.569228	1.11e-11
-0.585511	1.42e-11
-0.754469	3.15e-11
-0.57678	3.15e-11
-0.692101	3.15e-11
-0.50363	6.49e-11
0.591894	6.49e-11
-1.02984	6.49e-11
-0.782514	7.65e-11
-1.15311	8.59e-11
0.710525	8.59e-11
-0.872313	8.59e-11
0.69874	8.59e-11
0.597669	1.01e-10
-0.829261	1.02e-10
-0.774241	1.02e-10
-0.818298	1.02e-10
0.740183	1.02e-10
-0.716415	1.02e-10
-0.715228	1.58e-10
-0.725128	2.19e-10
-0.704898	2.55e-10
-0.758042	2.7e-10
-0.653515	2.85e-10
-0.583224	3.1e-10
0.762338	3.1e-10
0.525978	3.3e-10
-0.764172	3.31e-10
0.685659	3.32e-10
-0.966216	3.33e-10
-0.950423	4.31e-10
-0.508	4.39e-10
-0.881998	4.69e-10
-0.675555	5.5e-10
-0.503378	7.39e-10
-0.634623	7.76e-10
0.735688	9.26e-10
-0.615521	1.15e-09
0.532178	1.15e-09
-0.952375	1.15e-09
0.642153	1.15e-09
0.894186	1.33e-09
-0.659081	1.47e-09
-0.644486	1.47e-09
0.726229	1.71e-09
-0.689163	1.71e-09
0.808875	1.8e-09
-0.692522	1.86e-09
-0.902833	1.88e-09
0.625642	1.91e-09
-0.623925	1.97e-09
-0.943671	2.12e-09
-0.52259	2.22e-09
-0.66455	2.23e-09
-0.541284	2.37e-09
-0.880716	2.37e-09
0.572032	2.45e-09
-0.588175	2.47e-09
-0.92906	2.62e-09
0.760599	2.62e-09
0.556655	2.71e-09
-0.664627	2.81e-09
-1.05401	2.98e-09
-0.945073	2.99e-09
-0.569999	3.67e-09
-0.626378	3.88e-09
-0.697365	3.99e-09
1.77434	4.72e-09
-0.682455	4.72e-09
-0.50488	4.95e-09
0.753594	5.17e-09
-0.795858	5.42e-09
-0.839804	5.9e-09
-0.718154	5.93e-09
0.820106	6.21e-09
-0.525127	6.3e-09
-0.520768	6.55e-09
-0.744234	6.94e-09
0.535995	6.94e-09
0.673352	6.94e-09
-0.574355	7.08e-09
-0.5806	7.08e-09
0.851806	7.2e-09
-0.707047	7.68e-09
0.556093	9.83e-09
-0.561405	1.03e-08
-0.540402	1.03e-08
-0.744453	1.03e-08
-0.882816	1.12e-08
-0.501121	1.13e-08
0.642722	1.13e-08
-0.560757	1.13e-08
-0.673289	1.21e-08
-0.635865	1.37e-08
-1.12259	1.45e-08
-0.724575	1.47e-08
0.574931	1.54e-08
-0.573035	1.61e-08
-0.746852	1.61e-08
-0.567917	1.61e-08
0.728485	1.7e-08
-0.821496	1.72e-08
-0.795811	1.74e-08
0.816234	1.77e-08
-1.00438	1.84e-08
-0.619253	1.85e-08
0.875378	1.85e-08
-0.943838	1.9e-08
-0.583771	1.9e-08
0.507323	2.22e-08
1.00941	2.28e-08
-0.574905	2.29e-08
-0.540992	2.32e-08
0.842008	2.32e-08
0.664161	2.39e-08
-0.626133	2.39e-08
0.851428	2.43e-08
-0.820908	2.47e-08
-0.680246	2.79e-08
0.798858	2.91e-08
0.831124	3.04e-08
-0.572972	3.27e-08
0.504814	3.32e-08
-0.624674	3.55e-08
-0.622575	3.66e-08
-0.616229	3.93e-08
0.715749	4.14e-08
-0.544868	4.14e-08
-0.724303	4.16e-08
-0.520724	4.19e-08
-0.655223	4.19e-08
0.588757	4.22e-08
-0.538127	4.34e-08
-0.517762	4.4e-08
-0.527177	5.19e-08
0.523348	5.29e-08
0.756674	5.32e-08
-0.589908	5.55e-08
-0.677496	5.56e-08
-0.667363	5.84e-08
0.722656	5.84e-08
-0.653015	6.04e-08
-0.588038	6.15e-08
-0.738157	6.27e-08
0.773195	6.27e-08
-0.656772	6.39e-08
0.870343	6.44e-08
-0.563093	6.49e-08
-0.566603	6.49e-08
-0.614205	6.63e-08
-0.607189	7.19e-08
-0.585993	7.44e-08
0.645576	8.45e-08
0.517003	8.45e-08
-0.593399	8.51e-08
-0.768282	8.57e-08
0.802062	8.84e-08
-0.687962	8.92e-08
-0.529838	8.92e-08
0.690586	9.91e-08
0.520469	1e-07
-1.11431	1.05e-07
0.836696	1.14e-07
-0.654218	1.18e-07
-0.625132	1.18e-07
1.01141	1.18e-07
-0.773046	1.2e-07
-0.622143	1.21e-07
-0.720887	1.22e-07
-0.569703	1.26e-07
0.676408	1.31e-07
-0.563275	1.39e-07
-0.73817	1.41e-07
0.666822	1.41e-07
0.799568	1.53e-07
-0.637487	1.77e-07
-0.591457	1.92e-07
-0.570778	2.01e-07
0.838373	2.01e-07
-0.535629	2.16e-07
-0.578225	2.25e-07
-0.50806	2.49e-07
-0.608094	2.56e-07
-1.31605	2.61e-07
-0.651229	2.61e-07
-0.626742	2.66e-07
0.767046	2.82e-07
-0.80448	2.82e-07
-0.542201	2.87e-07
-0.527868	2.94e-07
-0.709096	2.99e-07
0.522618	3.03e-07
-0.568338	3.13e-07
-0.598827	3.2e-07
0.688556	3.29e-07
-0.620395	3.29e-07
-0.702577	3.4e-07
0.709593	3.49e-07
-0.747577	3.55e-07
-0.528252	3.87e-07
-0.872191	4.27e-07
-0.539079	4.49e-07
0.572822	4.54e-07
-0.523269	4.67e-07
-0.975126	4.68e-07
0.648747	4.68e-07
0.724637	4.72e-07
0.554145	4.86e-07
-1.10604	4.89e-07
0.895639	5.03e-07
-0.64245	5.12e-07
0.522813	5.81e-07
-0.67661	5.97e-07
-0.75947	6.13e-07
-0.669781	6.13e-07
-0.585357	6.25e-07
0.598537	6.28e-07
-0.571933	6.34e-07
-0.515177	6.41e-07
0.799461	6.5e-07
-0.955474	6.62e-07
0.564506	6.76e-07
-0.627067	6.85e-07
-0.588751	6.86e-07
0.750385	6.99e-07
0.58608	7e-07
0.627411	7.14e-07
-0.698519	7.68e-07
0.524892	7.78e-07
0.536062	7.94e-07
-0.504752	8.27e-07
-0.565684	8.41e-07
0.721418	8.66e-07
-0.504199	8.74e-07
-0.521924	9.18e-07
-0.532168	9.18e-07
0.577353	9.25e-07
-0.806145	9.45e-07
-0.543751	1.02e-06
-0.544545	1.03e-06
-0.562149	1.04e-06
-0.613752	1.09e-06
-0.834084	1.15e-06
-0.824933	1.15e-06
0.547683	1.2e-06
-0.507465	1.33e-06
-0.5968	1.33e-06
0.594941	1.33e-06
-0.541586	1.33e-06
0.550354	1.34e-06
-0.644554	1.42e-06
0.533441	1.44e-06
-0.513749	1.46e-06
-0.509119	1.48e-06
0.71111	1.56e-06
0.735918	1.66e-06
0.895297	1.78e-06
0.641208	1.82e-06
0.63508	1.92e-06
-0.513748	1.94e-06
0.740522	1.98e-06
-0.75369	2.18e-06
-0.510922	2.25e-06
-0.566781	2.35e-06
-0.533768	2.45e-06
0.589816	2.49e-06
-0.659079	2.49e-06
-0.655683	2.57e-06
0.644588	2.59e-06
0.686263	2.67e-06
-0.535804	2.69e-06
0.678924	2.77e-06
0.566241	3.09e-06
-0.545225	3.13e-06
-0.809518	3.27e-06
0.553835	3.34e-06
-0.690579	3.35e-06
0.546568	3.45e-06
0.526597	3.45e-06
0.806606	3.48e-06
-0.539117	3.51e-06
0.899031	3.51e-06
-0.654861	3.51e-06
-0.624812	3.79e-06
-0.636831	3.83e-06
0.546974	4.02e-06
-0.588078	4.13e-06
-0.802826	4.35e-06
-0.824809	4.48e-06
-0.534842	4.56e-06
-0.85572	4.67e-06
-0.504098	4.77e-06
-0.831493	4.8e-06
0.612527	5.02e-06
-0.649091	5.05e-06
0.557566	5.08e-06
0.519357	5.1e-06
0.544334	5.23e-06
-0.611677	5.44e-06
-0.766678	5.92e-06
0.731861	6.02e-06
0.55384	6.02e-06
-0.558769	6.2e-06
-0.889257	6.32e-06
-0.511058	6.82e-06
-0.534611	6.91e-06
-0.739986	6.99e-06
0.960523	7.07e-06
0.604358	7.1e-06
0.593198	7.19e-06
-0.641989	7.64e-06
0.596749	7.78e-06
-0.73605	7.85e-06
0.823041	7.97e-06
0.741385	8.29e-06
-0.507063	8.31e-06
0.526571	8.32e-06
0.538337	8.36e-06
-0.683135	8.8e-06
0.511826	8.8e-06
0.511812	9.11e-06
0.576833	9.17e-06
0.630013	9.4e-06
-0.521723	9.73e-06
-0.570873	1.04e-05
0.580986	1.07e-05
0.522246	1.08e-05
-0.635268	1.14e-05
-0.551678	1.19e-05
0.81125	1.33e-05
-0.538267	1.33e-05
0.561478	1.39e-05
-0.654948	1.39e-05
-0.552473	1.44e-05
0.557447	1.45e-05
-0.553719	1.51e-05
0.529081	1.52e-05
-1.05833	1.54e-05
0.513285	1.58e-05
1.29956	1.58e-05
0.649189	1.72e-05
0.585979	1.79e-05
0.738245	1.97e-05
0.78659	1.97e-05
-0.603819	2.03e-05
-0.547167	2.05e-05
-0.521275	2.12e-05
-0.567088	2.12e-05
-0.684352	2.24e-05
0.708337	2.26e-05
0.77477	2.29e-05
0.515982	2.31e-05
0.671439	2.32e-05
0.574332	2.35e-05
0.938199	2.38e-05
0.704832	2.5e-05
-0.524678	2.52e-05
0.610477	2.53e-05
-0.52142	2.55e-05
-0.519106	2.57e-05
-0.532317	2.59e-05
0.521072	2.62e-05
-0.547781	2.73e-05
0.61422	2.75e-05
0.752319	2.8e-05
0.697541	2.83e-05
0.605172	2.85e-05
0.955255	2.93e-05
0.612637	2.98e-05
0.66204	3.04e-05
-0.507663	3.07e-05
0.51704	3.2e-05
-0.665132	3.33e-05
0.637535	3.63e-05
-0.666561	3.73e-05
0.553419	3.74e-05
-0.667398	3.78e-05
1.08116	3.79e-05
0.686057	4.09e-05
0.512312	4.11e-05
1.21004	4.34e-05
0.757837	4.91e-05
-0.514758	4.91e-05
0.67689	5.15e-05
0.557275	5.16e-05
0.890359	5.21e-05
-0.598289	5.26e-05
-0.544231	5.36e-05
0.679143	5.4e-05
0.831156	5.44e-05
0.758307	5.45e-05
1.04928	5.7e-05
0.525613	6.01e-05
0.633124	6.01e-05
0.618389	6.05e-05
0.56141	6.15e-05
0.568475	6.64e-05
-0.512249	6.72e-05
0.556943	7.6e-05
-0.508091	7.77e-05
-0.540856	7.9e-05
0.68244	8.18e-05
0.569615	8.46e-05
-0.577679	8.69e-05
0.565298	8.89e-05
-0.526605	9.91e-05
-0.566574	9.96e-05
0.74403	9.97e-05
0.766412	0.000103285
0.54198	0.000105624
0.510117	0.000105704
0.594255	0.000106437
0.530571	0.000107919
0.701698	0.000108044
0.859677	0.000108527
-0.739218	0.000110684
0.577538	0.000112003
0.650947	0.000114306
-0.788432	0.000118756
0.812242	0.000124021
0.776988	0.000125164
0.613258	0.000129439
0.590176	0.000134884
-0.589008	0.000135207
-0.524726	0.00013895
0.647098	0.000143956
0.569733	0.000143956
0.526732	0.000155487
0.729373	0.000163062
0.769731	0.000164923
0.53104	0.000170532
0.507643	0.000172574
-0.512974	0.000174263
0.652492	0.000181829
0.521054	0.00018429
0.81562	0.00018497
-0.52207	0.000185907
0.861869	0.000191506
0.84715	0.000192305
0.517609	0.000196425
0.585363	0.000202994
0.514668	0.000209928
0.708438	0.000224076
0.809407	0.000228964
0.521915	0.000248099
0.621372	0.000259418
0.7896	0.000286959
-0.819862	0.000309231
0.577731	0.000313726
0.653165	0.000322025
0.505477	0.000327223
0.652602	0.000359387
0.580562	0.00036047
0.516421	0.000361437
0.666856	0.000381857
0.598131	0.000413434
0.540961	0.000429702
0.691111	0.000455681
0.807597	0.000468074
0.514136	0.000475673
-0.880019	0.000543653
0.50372	0.000549782
-0.524054	0.000576341
0.502265	0.000590396
0.593912	0.000590425
0.523455	0.000598624
0.769022	0.000603893
-0.56224	0.000617919
0.653672	0.000667385
0.840522	0.000686377
0.511167	0.000722633
0.510852	0.000725622
0.56379	0.000750502
-0.502931	0.000770835
-0.511115	0.000792548
0.98319	0.000838068
-0.594335	0.00087486
0.550473	0.000937694
1.18175	0.00093946
0.558445	0.000983965
0.64206	0.00101162
0.750422	0.00101162
1.05588	0.00101242
1.01011	0.00101546
0.786557	0.00103068
0.544074	0.00114419
0.63727	0.00120486
0.622	0.0013436
0.576881	0.00150222
1.26328	0.00156634
0.519327	0.00160034
0.658171	0.00167133
0.524984	0.00167541
0.515337	0.00170497
-0.63793	0.00185308
0.565827	0.00186065
0.660301	0.00186876
0.589936	0.00206748
0.529924	0.00214976
0.503177	0.00216317
0.690204	0.00224529
0.505817	0.00226165
0.529239	0.00230587
-0.864883	0.00231913
0.508587	0.00244816
0.54583	0.00245431
0.836605	0.00257627
0.514122	0.00260828
-0.510293	0.00261895
0.509534	0.0026339
0.505696	0.00263739
-0.656606	0.00298879
0.51718	0.00301729
0.526631	0.00325072
0.727621	0.00331616
0.695769	0.00335218
-0.593796	0.0035587
0.707738	0.00357417
-0.55908	0.00402318
-0.824629	0.00422363
0.552219	0.00470797
0.524268	0.00521814
1.13544	0.00524336
0.675089	0.00527068
0.519647	0.0053187
0.513361	0.00564711
0.571403	0.00600816
0.821612	0.0061669
1.04253	0.00622739
0.515652	0.00624581
0.638718	0.00660802
0.8521	0.00685401
0.525437	0.00713523
0.717213	0.00733817
0.528235	0.00779609
0.543698	0.00830879
-0.68924	0.00863336
0.887003	0.00919972
-0.681159	0.00928507
0.855259	0.00941617
0.592513	0.0116649
0.772889	0.0125046
0.502214	0.0129731
0.717236	0.0130304
0.668534	0.013198
0.589808	0.0133818
-0.538988	0.0148023
0.656732	0.0151035
0.786718	0.0164492
-0.614604	0.016538
0.553729	0.016825
0.804126	0.0168462
-0.770165	0.0168621
0.515645	0.017658
0.567934	0.0177868
0.755985	0.0189548
0.698031	0.0192343
0.556223	0.0192348
0.520784	0.0204408
0.537217	0.0213912
0.552028	0.0216769
0.535473	0.0220648
0.523977	0.0240095
0.525578	0.0252372
0.783229	0.0253827
0.59347	0.0270909
0.596343	0.0277615
0.575908	0.0286595
0.581585	0.0313466
0.720314	0.0319539
0.597476	0.0321954
0.828722	0.0348636
0.568464	0.0352509
0.692613	0.0363315
0.581172	0.0370418
0.523661	0.0373229
0.643347	0.0399522
0.510463	0.0401723
0.777185	0.0413086
0.677207	0.0437602
0.779102	0.0444739
0.78623	0.0498916
